# Supplementary material for: Characterisation of Temnocephalidae flatworms in common Australian freshwater prawn, Macrobrachium australiense
Source: Sci Rep. 2022 Jan 26;12:1396. doi: 10.1038/s41598-022-05123-z (PMC8792052; doi:10.1038/s41598-022-05123-z)
Supplement: Supplementary file 1 — Supplementary Table S1. [file 41598_2022_5123_MOESM1_ESM.xls]

## Sheet: MatrixOutput
Table S1 Pairwise genetic distances shown as p-differences among the 28S rRNA sequences of specimens. Yellow cells indicate sequences obtained in the present study.
	1	2	3	4	5	6	7	8	9	10	11	12	13	14	15	16	17	18	19	20	21	22	23	24	25	26	27	28	29	30	31	32	33	34	35	36	37	38	39	40	41	42	43	44	45	46	47	48	49
1 MW136160 Temnocephalidae sp. ex Macrobrachium australiense [NSW]
2 MW136161 Temnocephalidae sp. ex Macrobrachium australiense [NSW]	0
3 MW136162 Temnocephalidae sp. ex Macrobrachium australiense [NSW]	0	0
4 MW136163 Temnocephalidae sp. ex Macrobrachium australiense [NSW]	0	0	0
5 MW136164 Temnocephalidae sp. ex Macrobrachium australiense [NSW]	0	0	0	0
6 MW136165 Temnocephalidae sp. ex Macrobrachium australiense [NSW]	0	0	0	0	0
7 MW136166 Temnocephalidae sp. ex Macrobrachium australiense [NSW]	0	0	0	0	0	0
8 KX095257 Ts. minor ex Cherax destructor [QLD]	0.043956	0.043956	0.043956	0.0440367	0.0422794	0.043956	0.0440367
9 AY157164 Ts. minor ex Cherax destructor [NSW]	0.119048	0.119048	0.119048	0.119266	0.117647	0.119048	0.119266	0.0989011
10 KX095258 Ts. dendyi ex Cherax destructor [QLD]	0.117216	0.117216	0.117216	0.117431	0.115809	0.117216	0.117431	0.0970696	0.0018315
11 KX095259 Ts. acicularis ex Euastcus bidawalus [VIC]	0.126374	0.126374	0.126374	0.126606	0.126838	0.126374	0.126606	0.108059	0.0989011	0.0970696
12 KX095260 Ts. alba ex Euastacus c.f. balanensis [QLD]	0.117431	0.117431	0.117431	0.117647	0.117864	0.117431	0.117647	0.108257	0.0880734	0.0862385	0.0440367
13 KX095262 Ts. albata ex Euastacus robertsi [QLD]	0.141026	0.141026	0.141026	0.13945	0.139706	0.141026	0.13945	0.120879	0.115385	0.117216	0.0805861	0.0623853
14 KX095263 Ts. aphyodes ex Euastacus fleckeri [QLD]	0.122711	0.122711	0.122711	0.121101	0.121324	0.122711	0.121101	0.108059	0.108059	0.106227	0.0659341	0.0440367	0.043956
15 KX095264 Ts. apiculus ex Euastacus kershawi [VIC]	0.128205	0.128205	0.128205	0.12844	0.128676	0.128205	0.12844	0.106227	0.0989011	0.0970696	0.00732601	0.0513761	0.0824176	0.0714286
16 KX095265 Ts. arga ex Euastacus yigara [QLD]	0.117216	0.117216	0.117216	0.117431	0.117647	0.117216	0.117431	0.108059	0.0915751	0.0897436	0.047619	0.00733945	0.0641026	0.047619	0.0549451
17 KX095266 Ts. aspinosa ex Euastacus valentulus [QLD]	0.119048	0.119048	0.119048	0.119266	0.119485	0.119048	0.119266	0.0970696	0.0934066	0.0915751	0.025641	0.0385321	0.0732601	0.0586081	0.029304	0.0421245
18 KX095268 Ts. bacrioniculus ex Euastacus neohirsutus [NSW]	0.137363	0.137363	0.137363	0.137615	0.137868	0.137363	0.137615	0.122711	0.117216	0.115385	0.0714286	0.066055	0.0989011	0.0842491	0.0750916	0.0659341	0.0567766
19 KX095271 Ts. batiola ex Euastacus hystricosus [QLD]	0.122936	0.122936	0.122936	0.123162	0.123389	0.122936	0.123162	0.111927	0.0972477	0.0954128	0.0385321	0.0441176	0.0844037	0.0697248	0.0385321	0.0495413	0.0330275	0.0733945
20 KX095273 Ts. comythus ex Euastacus spinichelatus [NSW]	0.135531	0.135531	0.135531	0.13578	0.136029	0.135531	0.13578	0.128205	0.115385	0.113553	0.0769231	0.0752294	0.111722	0.0934066	0.0769231	0.0750916	0.0695971	0.032967	0.0733945
21 KX095276 Ts. coughrani ex Euastacus sulcatus [NSW]	0.137363	0.137363	0.137363	0.137615	0.137868	0.137363	0.137615	0.126374	0.120879	0.119048	0.0714286	0.0733945	0.106227	0.0915751	0.0714286	0.0769231	0.0604396	0.0238095	0.066055	0.0347985
22 KX095279 Ts. fasciata ex Euastacus spinifer [NSW]	0.120879	0.120879	0.120879	0.121101	0.121324	0.120879	0.121101	0.0989011	0.0897436	0.0879121	0.0311355	0.040367	0.0750916	0.0567766	0.0384615	0.0457875	0.029304	0.0714286	0.0330275	0.0732601	0.0677656
23 KX095281 Ts. fax ex Euastacus yanga [NSW]	0.120879	0.120879	0.120879	0.121101	0.121324	0.120879	0.121101	0.102564	0.0934066	0.0952381	0.0311355	0.0385321	0.0750916	0.0604396	0.0384615	0.0421245	0.025641	0.0677656	0.0293578	0.0695971	0.0641026	0.021978
24 KX095283 Ts. flammula ex Euastacus neohirsutus [NSW]	0.117216	0.117216	0.117216	0.117431	0.117647	0.117216	0.117431	0.102564	0.0989011	0.0970696	0.0311355	0.0422018	0.0769231	0.0586081	0.0347985	0.0457875	0.00915751	0.0604396	0.040367	0.0659341	0.0641026	0.032967	0.029304
25 KX095284 Ts. gingrina ex Euastacus sulcatus [NSW]	0.119048	0.119048	0.119048	0.119266	0.119485	0.119048	0.119266	0.0970696	0.0934066	0.0915751	0.025641	0.0385321	0.0732601	0.0586081	0.029304	0.0421245	0	0.0567766	0.0330275	0.0695971	0.0604396	0.029304	0.025641	0.00915751
26 KX095288 Ts. gracilis ex Euastacus guwinus [NSW]	0.131868	0.131868	0.131868	0.13211	0.132353	0.131868	0.13211	0.113553	0.102564	0.100733	0.010989	0.0513761	0.0860806	0.0714286	0.010989	0.0549451	0.032967	0.0732601	0.0422018	0.0714286	0.0695971	0.0421245	0.0421245	0.0384615	0.032967
27 KX095289 Ts. keras ex Euastacus yarraensis [VIC]	0.119048	0.119048	0.119048	0.119266	0.119485	0.119048	0.119266	0.108059	0.0952381	0.0970696	0.032967	0.0366972	0.0695971	0.0622711	0.040293	0.040293	0.0238095	0.0677656	0.0348624	0.0695971	0.0677656	0.0238095	0.0164835	0.0201465	0.0238095	0.043956
28 KX095290 Ts. muscalingulata ex Euastacus rieki [NSW]	0.117216	0.117216	0.117216	0.117431	0.117647	0.117216	0.117431	0.102564	0.0897436	0.0915751	0.03663	0.0458716	0.0714286	0.0586081	0.0384615	0.0494505	0.03663	0.0750916	0.0293578	0.0769231	0.0714286	0.0274725	0.0274725	0.0384615	0.03663	0.0457875	0.029304
29 KX095292 Ts. maculata ex Euastacus bispinosus [VIC]	0.117216	0.117216	0.117216	0.117431	0.117647	0.117216	0.117431	0.106227	0.0970696	0.0989011	0.0311355	0.0348624	0.0714286	0.0604396	0.0384615	0.0384615	0.021978	0.0659341	0.0330275	0.0677656	0.0659341	0.021978	0.014652	0.018315	0.021978	0.0421245	0.00549451	0.0274725
30 KX095293 Ts. minima ex Euastacus sulcatus [QLD]	0.137363	0.137363	0.137363	0.137615	0.137868	0.137363	0.137615	0.130037	0.124542	0.122711	0.0750916	0.0770642	0.10989	0.0952381	0.0750916	0.0805861	0.0641026	0.0274725	0.0697248	0.0347985	0.003663	0.0714286	0.0677656	0.0641026	0.0641026	0.0732601	0.0677656	0.0750916	0.0659341
31 KX095294 Ts. unguiculus ex Euastacus claytoni [NSW]	0.124542	0.124542	0.124542	0.124771	0.125	0.124542	0.124771	0.102564	0.0934066	0.0952381	0.029304	0.0385321	0.0750916	0.0641026	0.03663	0.0421245	0.025641	0.0677656	0.0293578	0.0732601	0.0677656	0.021978	0.010989	0.029304	0.025641	0.040293	0.0164835	0.0274725	0.014652	0.0714286
32 KX095295 Th. alpina ex Euastacus rieki [NSW]	0.152015	0.152015	0.152015	0.152294	0.152574	0.152015	0.152294	0.135531	0.126374	0.124542	0.128205	0.108257	0.135531	0.119048	0.128205	0.108059	0.117216	0.115385	0.126606	0.126374	0.122711	0.124542	0.120879	0.119048	0.117216	0.131868	0.117216	0.122711	0.120879	0.126374	0.120879
33 KX095296 Th. capricornia ex Euastacus monteithorum [QLD]	0.148352	0.148352	0.148352	0.148624	0.148897	0.148352	0.148624	0.135531	0.122711	0.120879	0.122711	0.0972477	0.130037	0.113553	0.124542	0.0989011	0.111722	0.10989	0.117431	0.126374	0.119048	0.122711	0.115385	0.113553	0.111722	0.128205	0.111722	0.117216	0.111722	0.122711	0.115385	0.032967
34 KX095297 Th. comes ex Euastacus gumar [NSW]	0.142857	0.142857	0.142857	0.143119	0.143382	0.142857	0.143119	0.137363	0.119048	0.117216	0.135531	0.113761	0.150183	0.128205	0.139194	0.115385	0.124542	0.120879	0.13211	0.126374	0.115385	0.126374	0.126374	0.122711	0.124542	0.139194	0.120879	0.131868	0.124542	0.119048	0.128205	0.047619	0.0457875
35 KX095298 Th. comes ex Euastacus mirangudjin [NSW]	0.141026	0.141026	0.141026	0.141284	0.141544	0.141026	0.141284	0.135531	0.122711	0.120879	0.130037	0.108257	0.144689	0.122711	0.1337	0.10989	0.119048	0.115385	0.126606	0.120879	0.10989	0.120879	0.120879	0.117216	0.119048	0.1337	0.115385	0.126374	0.119048	0.113553	0.122711	0.0457875	0.040293	0.00549451
36 KX095299 Th. comes ex Euastacus neohirsutus [NSW]	0.141026	0.141026	0.141026	0.141284	0.141544	0.141026	0.141284	0.135531	0.120879	0.119048	0.128205	0.108257	0.144689	0.122711	0.131868	0.10989	0.117216	0.115385	0.124771	0.124542	0.10989	0.119048	0.119048	0.115385	0.117216	0.131868	0.113553	0.124542	0.117216	0.113553	0.120879	0.043956	0.0421245	0.010989	0.00915751
37 KX095300 Th. comes ex Euastacus spinichelatus [NSW]	0.144689	0.144689	0.144689	0.144954	0.145221	0.144689	0.144954	0.139194	0.126374	0.124542	0.130037	0.111927	0.148352	0.126374	0.1337	0.113553	0.119048	0.115385	0.12844	0.124542	0.10989	0.122711	0.122711	0.117216	0.119048	0.1337	0.117216	0.128205	0.120879	0.113553	0.124542	0.0494505	0.047619	0.0164835	0.014652	0.00915751
38 KX095302 Th. comes ex Euastacus spinifer [NSW]	0.144689	0.144689	0.144689	0.144954	0.145221	0.144689	0.144954	0.139194	0.117216	0.115385	0.1337	0.111927	0.148352	0.126374	0.137363	0.113553	0.122711	0.119048	0.130275	0.124542	0.113553	0.124542	0.124542	0.120879	0.122711	0.137363	0.119048	0.130037	0.122711	0.117216	0.126374	0.0494505	0.047619	0.0018315	0.00732601	0.00915751	0.014652
39 KX095303 Th. comes ex Euastacus sulcatus [NSW]	0.142857	0.142857	0.142857	0.143119	0.143382	0.142857	0.143119	0.137363	0.119048	0.117216	0.135531	0.113761	0.150183	0.128205	0.139194	0.115385	0.124542	0.120879	0.13211	0.126374	0.115385	0.126374	0.126374	0.122711	0.124542	0.139194	0.120879	0.131868	0.124542	0.119048	0.128205	0.047619	0.0457875	0	0.00549451	0.010989	0.0164835	0.0018315
40 KX095304 Th. comes ex Euastacus sulcatus [NSW]	0.142857	0.142857	0.142857	0.143119	0.143382	0.142857	0.143119	0.137363	0.124542	0.122711	0.131868	0.110092	0.14652	0.124542	0.135531	0.111722	0.120879	0.117216	0.12844	0.122711	0.111722	0.122711	0.122711	0.119048	0.120879	0.135531	0.117216	0.128205	0.120879	0.115385	0.124542	0.047619	0.0421245	0.00732601	0.0018315	0.010989	0.0164835	0.00915751	0.00732601
41 KX095305 Th. comes ex Euastacus suttoni [NSW]	0.139194	0.139194	0.139194	0.13945	0.139706	0.139194	0.13945	0.1337	0.126374	0.124542	0.130037	0.110092	0.14652	0.124542	0.1337	0.111722	0.119048	0.117216	0.126606	0.126374	0.111722	0.120879	0.120879	0.117216	0.119048	0.1337	0.115385	0.126374	0.119048	0.115385	0.122711	0.0421245	0.040293	0.0128205	0.010989	0.00549451	0.010989	0.014652	0.0128205	0.0128205
42 KX095307 Th. crotalum ex Euastacus yarraensis [VIC]	0.144689	0.144689	0.144689	0.144954	0.145221	0.144689	0.144954	0.128205	0.122711	0.120879	0.122711	0.100917	0.130037	0.113553	0.122711	0.102564	0.111722	0.106227	0.117431	0.117216	0.113553	0.119048	0.115385	0.113553	0.111722	0.126374	0.111722	0.117216	0.115385	0.117216	0.115385	0.018315	0.018315	0.0347985	0.032967	0.0311355	0.03663	0.03663	0.0347985	0.0347985	0.029304
43 KX095308 Th. crotalum ex Euastacus woiwuru [VIC]	0.148352	0.148352	0.148352	0.148624	0.148897	0.148352	0.148624	0.131868	0.122711	0.120879	0.122711	0.100917	0.130037	0.113553	0.122711	0.102564	0.111722	0.106227	0.117431	0.117216	0.113553	0.119048	0.115385	0.113553	0.111722	0.126374	0.111722	0.117216	0.115385	0.117216	0.115385	0.014652	0.018315	0.0347985	0.032967	0.0311355	0.03663	0.03663	0.0347985	0.0347985	0.029304	0.003663
44 KX095309 Th. munifica ex Euastacus hystricosus [QLD]	0.152015	0.152015	0.152015	0.152294	0.152574	0.152015	0.152294	0.135531	0.124542	0.122711	0.128205	0.106422	0.135531	0.119048	0.128205	0.108059	0.117216	0.111722	0.122936	0.122711	0.119048	0.124542	0.120879	0.119048	0.117216	0.131868	0.117216	0.122711	0.120879	0.122711	0.120879	0.018315	0.0201465	0.040293	0.0384615	0.03663	0.0421245	0.0421245	0.040293	0.040293	0.0347985	0.00915751	0.00549451
45 KX095310 Th. pearsoni ex Euastacus eungella [QLD]	0.141026	0.141026	0.141026	0.141284	0.141544	0.141026	0.141284	0.128205	0.113553	0.111722	0.115385	0.093578	0.131868	0.111722	0.120879	0.0952381	0.104396	0.113553	0.108257	0.124542	0.117216	0.111722	0.108059	0.106227	0.104396	0.120879	0.104396	0.113553	0.108059	0.120879	0.108059	0.0567766	0.0512821	0.0622711	0.0567766	0.0549451	0.0604396	0.0641026	0.0622711	0.0586081	0.0531136	0.0531136	0.0531136	0.0567766
46 KX095311 Th. simulator ex Euastacus gumar [NSW]	0.141026	0.141026	0.141026	0.141284	0.141544	0.141026	0.141284	0.131868	0.124542	0.122711	0.130037	0.108257	0.137363	0.120879	0.130037	0.10989	0.119048	0.117216	0.121101	0.124542	0.117216	0.122711	0.122711	0.120879	0.119048	0.1337	0.119048	0.120879	0.122711	0.120879	0.122711	0.029304	0.032967	0.0311355	0.029304	0.0274725	0.032967	0.032967	0.0311355	0.0311355	0.025641	0.018315	0.014652	0.0201465	0.0531136
47 KX095312 Th. simulator ex Euastacus spinichelatus [NSW]	0.144689	0.144689	0.144689	0.144954	0.145221	0.144689	0.144954	0.131868	0.119048	0.117216	0.122711	0.100917	0.1337	0.117216	0.122711	0.102564	0.111722	0.10989	0.117431	0.117216	0.10989	0.115385	0.115385	0.113553	0.111722	0.126374	0.111722	0.117216	0.115385	0.113553	0.115385	0.029304	0.029304	0.0274725	0.025641	0.0201465	0.025641	0.025641	0.0274725	0.0274725	0.021978	0.014652	0.014652	0.0201465	0.0531136	0.014652
48 KX095313 Th. simulator ex Euastacus dangadi [NSW]	0.141026	0.141026	0.141026	0.141284	0.141544	0.141026	0.141284	0.131868	0.124542	0.122711	0.130037	0.108257	0.137363	0.120879	0.130037	0.10989	0.119048	0.117216	0.121101	0.124542	0.117216	0.122711	0.122711	0.120879	0.119048	0.1337	0.119048	0.120879	0.122711	0.120879	0.122711	0.029304	0.032967	0.0311355	0.029304	0.0274725	0.032967	0.032967	0.0311355	0.0311355	0.025641	0.018315	0.014652	0.0201465	0.0531136	0	0.014652
49 KX095314 Th. simulator ex Euastacus neohirsutus [NSW]	0.142857	0.142857	0.142857	0.143119	0.143382	0.142857	0.143119	0.130037	0.126374	0.124542	0.131868	0.110092	0.139194	0.122711	0.131868	0.111722	0.120879	0.119048	0.122936	0.126374	0.119048	0.124542	0.124542	0.122711	0.120879	0.135531	0.120879	0.122711	0.124542	0.122711	0.124542	0.0311355	0.0347985	0.032967	0.0311355	0.029304	0.0347985	0.0347985	0.032967	0.032967	0.0274725	0.0201465	0.0164835	0.021978	0.0549451	0.0018315	0.0164835	0.0018315
50 KX095315 Th. simulator ex Euastacus neohirsutus [NSW]	0.141026	0.141026	0.141026	0.141284	0.141544	0.141026	0.141284	0.131868	0.124542	0.122711	0.130037	0.108257	0.137363	0.120879	0.130037	0.10989	0.119048	0.117216	0.121101	0.124542	0.117216	0.122711	0.122711	0.120879	0.119048	0.1337	0.119048	0.120879	0.122711	0.120879	0.122711	0.0311355	0.0347985	0.032967	0.0311355	0.029304	0.0347985	0.0347985	0.032967	0.032967	0.0274725	0.0201465	0.0164835	0.021978	0.0512821	0.0018315	0.0164835	0.0018315	0.003663
51 KX095316 Th. simulator ex Euastacus sulcatus [QLD]	0.144689	0.144689	0.144689	0.144954	0.145221	0.144689	0.144954	0.131868	0.124542	0.122711	0.130037	0.108257	0.1337	0.117216	0.130037	0.10989	0.119048	0.113553	0.121101	0.124542	0.120879	0.122711	0.122711	0.117216	0.119048	0.1337	0.119048	0.119048	0.122711	0.124542	0.122711	0.025641	0.029304	0.0347985	0.032967	0.0311355	0.03663	0.03663	0.0347985	0.0347985	0.029304	0.014652	0.010989	0.0164835	0.0531136	0.00732601	0.014652	0.00732601	0.00915751
52 KX095317 Th. subulata ex Euastacus australasiensis [NSW]	0.144689	0.144689	0.144689	0.144954	0.145221	0.144689	0.144954	0.128205	0.122711	0.120879	0.119048	0.0972477	0.126374	0.10989	0.120879	0.0989011	0.108059	0.102564	0.119266	0.119048	0.111722	0.115385	0.111722	0.10989	0.108059	0.124542	0.108059	0.113553	0.111722	0.115385	0.111722	0.025641	0.0128205	0.03663	0.0311355	0.032967	0.0384615	0.0384615	0.03663	0.032967	0.0311355	0.0128205	0.0128205	0.014652	0.0512821	0.0274725	0.0238095	0.0274725	0.029304
53 KX095318 Th. umbella ex Euastacus guwinus [NSW]	0.144689	0.144689	0.144689	0.144954	0.145221	0.144689	0.144954	0.126374	0.119048	0.117216	0.113553	0.093578	0.122711	0.106227	0.115385	0.0952381	0.102564	0.100733	0.113761	0.117216	0.10989	0.10989	0.106227	0.104396	0.102564	0.119048	0.102564	0.108059	0.106227	0.113553	0.106227	0.025641	0.0201465	0.03663	0.0311355	0.025641	0.0311355	0.0347985	0.03663	0.032967	0.0274725	0.0164835	0.0164835	0.021978	0.047619	0.0311355	0.0238095	0.0311355	0.032967
54 KX095319 Th. verruca ex Euastacus reductus [NSW]	0.150183	0.150183	0.150183	0.150459	0.150735	0.150183	0.150459	0.1337	0.115385	0.113553	0.124542	0.100917	0.131868	0.119048	0.126374	0.100733	0.10989	0.10989	0.119266	0.122711	0.115385	0.117216	0.113553	0.111722	0.10989	0.130037	0.10989	0.115385	0.113553	0.119048	0.113553	0.0384615	0.0274725	0.0347985	0.032967	0.0311355	0.03663	0.03663	0.0347985	0.0347985	0.032967	0.0274725	0.0274725	0.032967	0.0531136	0.0274725	0.0274725	0.0274725	0.029304
55 KX095320 Th. verruca ex Euastacus polysetosus [NSW]	0.152015	0.152015	0.152015	0.152294	0.152574	0.152015	0.152294	0.135531	0.117216	0.115385	0.126374	0.100917	0.1337	0.120879	0.128205	0.102564	0.111722	0.111722	0.119266	0.124542	0.117216	0.119048	0.115385	0.113553	0.111722	0.131868	0.111722	0.117216	0.115385	0.120879	0.115385	0.040293	0.0274725	0.032967	0.0311355	0.029304	0.0347985	0.0347985	0.032967	0.032967	0.0311355	0.0274725	0.0274725	0.032967	0.0549451	0.0274725	0.0274725	0.0274725	0.029304
56 KX095321 Th. verruca ex Euastacus gamilaroi [NSW]	0.152015	0.152015	0.152015	0.152294	0.152574	0.152015	0.152294	0.135531	0.117216	0.115385	0.126374	0.100917	0.1337	0.120879	0.128205	0.102564	0.111722	0.111722	0.119266	0.124542	0.117216	0.119048	0.115385	0.113553	0.111722	0.131868	0.111722	0.117216	0.115385	0.120879	0.115385	0.040293	0.0274725	0.032967	0.0311355	0.029304	0.0347985	0.0347985	0.032967	0.032967	0.0311355	0.0274725	0.0274725	0.032967	0.0549451	0.0274725	0.0274725	0.0274725	0.029304
57 KX095322 Th. verruca ex Euastacus dharawalus [NSW]	0.14652	0.14652	0.14652	0.146789	0.147059	0.14652	0.146789	0.126374	0.115385	0.113553	0.120879	0.0990826	0.131868	0.115385	0.122711	0.0989011	0.106227	0.106227	0.119266	0.119048	0.111722	0.113553	0.10989	0.108059	0.106227	0.126374	0.106227	0.113553	0.10989	0.115385	0.10989	0.03663	0.025641	0.032967	0.0311355	0.029304	0.0311355	0.0347985	0.032967	0.032967	0.0274725	0.025641	0.025641	0.0311355	0.0512821	0.025641	0.021978	0.025641	0.0274725
58 KX095323 Th. verruca ex Euastacus yanga [NSW]	0.148352	0.148352	0.148352	0.148624	0.148897	0.148352	0.148624	0.128205	0.113553	0.111722	0.122711	0.100917	0.1337	0.120879	0.124542	0.100733	0.108059	0.108059	0.121101	0.120879	0.113553	0.115385	0.111722	0.10989	0.108059	0.128205	0.108059	0.115385	0.111722	0.117216	0.111722	0.0421245	0.0311355	0.03663	0.03663	0.0347985	0.03663	0.0384615	0.03663	0.0384615	0.032967	0.0311355	0.0311355	0.03663	0.0567766	0.0311355	0.0274725	0.0311355	0.032967
59 KX095325 Th. verruca ex Euastacus brachythorax [NSW]	0.148352	0.148352	0.148352	0.148624	0.148897	0.148352	0.148624	0.128205	0.113553	0.111722	0.122711	0.100917	0.1337	0.120879	0.124542	0.100733	0.108059	0.108059	0.121101	0.120879	0.113553	0.115385	0.111722	0.10989	0.108059	0.128205	0.108059	0.115385	0.111722	0.117216	0.111722	0.0421245	0.0311355	0.03663	0.03663	0.0347985	0.03663	0.0384615	0.03663	0.0384615	0.032967	0.0311355	0.0311355	0.03663	0.0567766	0.0311355	0.0274725	0.0311355	0.032967
60 AY157163 Didymorchis sp. ex Cherax quadricarinatus [QLD]	0.198529	0.198529	0.198529	0.198895	0.197417	0.198529	0.198895	0.193015	0.193015	0.191176	0.183824	0.165746	0.185662	0.174632	0.185662	0.167279	0.169118	0.189338	0.176796	0.191176	0.185662	0.170956	0.174632	0.167279	0.169118	0.185662	0.169118	0.169118	0.167279	0.185662	0.176471	0.202206	0.200368	0.194853	0.193015	0.191176	0.193015	0.193015	0.194853	0.194853	0.193015	0.194853	0.198529	0.200368	0.193015	0.194853	0.194853	0.194853	0.193015
[truncated: 11 more columns]

## Sheet: Caption
Table. Estimates of Evolutionary Divergence between Sequences
The number of base differences per site from between sequences are shown. The rate variation among sites was modeled with a gamma distribution (shape parameter = 1). This analysis involved 60 nucleotide sequences. All positions with less than 95% site coverage were eliminated, i.e., fewer than 5% alignment gaps, missing data, and ambiguous bases were allowed at any position (partial deletion opti…
1. Kumar S., Stecher G., Li M., Knyaz C., and Tamura K. (2018). MEGA X: Molecular Evolutionary Genetics Analysis across computing platforms. Molecular Biology and Evolution 35:1547-1549.
Disclaimer: Although utmost care has been taken to ensure the correctness of the caption, the caption text is provided "as is" without any warranty of any kind. Authors advise the user to carefully check the caption prior to its use for any purpose and report any errors or problems to the authors immediately (www.megasoftware.net). In no event shall the authors and their employers be liable for a…
